# Supplementary material for: IL-1β contributes to neurological disability in NMOSD AQP4 + Patients
Source: Neurol Sci. 2025 Oct 8;46(12):6687–95. doi: 10.1007/s10072-025-08526-8 (PMC12678549; doi:10.1007/s10072-025-08526-8)
Supplement: Supplementary file 1 — (DOCX 15.9 KB) [file 10072_2025_8526_MOESM1_ESM.docx]

Cytokine
β-Coefficient
Standard Error
p-value
IL-1β
22.24
7.73
0.02*
IL-2
1.72
5.16
0.75
IL-4
1.77
4.66
0.71
IL-5
-0.06
0.21
0.80
IL-6
0.07
0.10
0.49
IL-7
0.04
0.59
0.95
IL-8
0.05
0.04
0.29
IL-10
0.24
0.70
0.74
IL-12
3.03
2.88
0.32
IL-13
-0.12
0.29
0.68
IL-17
0.86
1.18
0.48
G-CSF
0.04
0.06
0.46
GM-CSF
13.12
25.87
0.62
IFN-γ
-0.17
0.42
0.70
MCP-1
-0.01
0.01
0.25
MIP-1β
-0.24
0.30
0.44
TNF-α
-0.97
0.56
0.12
Hu IL-1ra
0.05
0.05
0.27
IL-9
0.22
0.23
0.36
IL-15
-0.88
0.88
0.34
Eotaxin
-0.88
1.80
0.63
FGF basic
0.48
0.56
0.41
IP-10
-0.0
0.00
0.46
PDGF
-0.21
0.63
0.75
RANTES
-0.04
0.20
0.86
VEGF
0.02
0.03
0.51
MIP-1a
-0.53
1.47
0.73
Supplementary Table 1. Linear Regression Analysis of Cytokine Levels and EDSS in NMOSD-AQP4+ Patients. An asterisk (*) denotes statistical significance (p < 0.05). Abbreviations: EDSS: Expanded Disability Status Scale; LP: Lumbar Puncture; IL: Interleukin; TNF-α: Tumor Necrosis Factor-alpha; G-CSF: Granulocyte Colony-Stimulating Factor; GM-CSF: Granulocyte-Macrophage Colony-Stimulating Factor; MCP-1: Monocyte Chemoattractant Protein-1; MIP-1β: Macrophage Inflammatory Protein-1 beta; PDGF: Platelet-Derived Growth Factor; VEGF: Vascular Endothelial Growth Factor. Missing data: eotaxin: 2 RRMS; MIP-1α: 2 RRMS; PDGF: 2 RRMS; VEGF:2RRMS. 
